# Supplementary material for: Table Cleaning Task by Human Support Robot Using Deep Learning Technique
Source: Sensors (Basel). 2020 Mar 18;20(6):1698. doi: 10.3390/s20061698 (PMC7146232; doi:10.3390/s20061698)
Supplement: Supplementary file 1 [file sensors-20-01698-s001.zip]

Archive with 1 entries (1 files):
- sensors-723640-supplementary.mp4
